# Supplementary material for: Cellular variability of nonsense-mediated mRNA decay
Source: Nat Commun. 2021 Dec 10;12:7203. doi: 10.1038/s41467-021-27423-0 (PMC8664836; doi:10.1038/s41467-021-27423-0)
Supplement: Supplementary file 4 — Source Data [file 41467_2021_27423_MOESM4_ESM.xlsx]

## Sheet: Fig.1
WW			WP
PP7_Cyto	MS2_Cyto	NMD escape	PP7_Cyto	MS2_Cyto	NMD efficiency
754	370	1.92839	198	342	0.479419
199	110	1.67227	308	487	0.455621
402	358	0.966346	22	1148	0.015658
170	166	0.949721	190	366	0.325342
199	120	1.49624	368	574	0.505495
135	74	1.16379	1549	836	1.53215
87	162	0.50289	182	439	0.372188
217	134	1.46622	101	162	0.335548
383	256	1.15015	527	1105	0.41992
150	196	0.707547	426	594	0.621898
203	109	1.8125	451	1280	0.290032
43	30	1.26471	536	810	0.537613
42	46	0.84	311	493	0.461424
453	246	1.71591	397	709	0.469267
251	118	1.94574	773	276	1.95696
95	148	0.625	169	952	0.155046
43	53	0.716667	367	758	0.417045
213	307	0.551813	475	1032	0.374901
289	488	0.802604	379	1228	0.262647
184	179	0.948454	185	615	0.263533
176	225	0.669202	684	684	0.760845
299	681	0.396026	994	680	1.11061
350	328	0.872818	1482	1607	0.767876
145	179	0.767196	787	1571	0.446905
87	49	1.55357	782	1021	0.603395
87	55	1.38095	548	1299	0.34949
309	440	1.11688	486	1552	0.2703
220	263	0.660661	434	1571	0.244507
234	186	1.03084	174	533	0.194849
191	160	1.05525	432	1238	0.286282
291	384	0.697842	617	610	0.87024
172	276	0.535826	521	631	0.60023
184	453	0.35249	509	1006	0.456093
87	117	0.679688	890	882	0.849237
209	837	0.22	705	826	0.714286
219	344	0.567358	948	1231	0.614786
50	250	0.191571	579	1335	0.398212
53	213	0.209486	846	1457	0.552219
106	338	0.281167	756	1071	0.543494
84	48	1.5	897	1111	0.627273
104	170	0.574586	971	1009	0.794599
102	184	0.920408	1082	1372	0.640995
83	81	0.988095	341	698	0.381859
448	277	1.43131	681	1005	0.548751
639	448	1.25787	96	622	0.139738
278	345	0.731579	384	795	0.343778
153	355	0.396373	583	1495	0.353977
343	232	1.39431	1106	1547	0.637832
61	140	0.365269	238	387	0.526549
116	55	1.9661	184	464	0.355899
84	84	0.903226	82	508	0.139932
138	210	0.587234	17	189	0.086294
79	78	0.940476	24	304	0.066482
244	178	1.19024	51	498	0.100791
38	41	0.863636	30	755	0.036408
224	684	0.288288	42	918	0.041217
29	201	1.12934	52	542	0.086235
89	123	1.2528	11	473	0.0194
593	838	0.599596	17	744	0.020142
596	881	0.579203	19	162	0.109195
493	909	0.448182	30	136	0.170455
247	425	0.398387	40	239	0.15748
71	220	0.272031	30	270	0.102389
117	264	0.366771	28	136	0.176101
738	416	1.49091	77	376	0.186893
928	817	1.02428	13	489	0.021346
540	520	0.915254	41	369	0.105398
1683	1215	1.16956	32	641	0.044444
809	848	0.896896	12	473	0.022727
791	858	0.805499	45	465	0.084428
944	437	1.82239	10	477	0.020161
615	595	0.926205	15	488	0.029644
216	69	1.6	39	434	0.080412
170	319	0.458221	28	156	0.133971
327	262	0.934286	18	150	0.102273
174	67	1.61111	106	101	0.785185
524	380	1.05433	13	249	0.044369
454	348	1.1641	23	518	0.039316
658	391	1.23917	10	215	0.041152
433	322	0.93319	48	890	0.050473
408	262	0.948837	16	135	0.087432
434	174	1.75	13	167	0.071038
1632	1421	1.03095	28	209	0.120172
416	247	1.46996	39	476	0.073034
796	694	0.934272	36	404	0.080899
438	237	1.31138	31	528	0.054101
599	505	1.02744	21	239	0.077206
815	689	1.02904	137	978	0.118718
252	235	0.906475	81	360	0.176471
260	152	1.37566	106	1167	0.07952
483	684	0.579832	39	763	0.043237
529	723	0.622353	112	1010	0.096055
168	232	1.0965	171	958	0.148825
350	261	1.13269	29	601	0.040503
214	102	1.52857	64	947	0.058024
449	193	1.88655	32	466	0.054237
769	596	1.10172	23	248	0.073016
138	92	1.21053	26	224	0.093863
421	293	1.14092	58	1089	0.048213
552	497	0.833837	93	884	0.087079
659	695	0.700319	24	158	0.102128
427	500	0.738754	242	1039	0.189507
341	217	1.364	55	834	0.055221
543	517	0.925043	40	207	0.14652
388	854	0.39471	79	333	0.210106
816	1168	0.623377	119	902	0.110904
552	820	0.9762	106	657	0.139474
380	647	0.483461	112	676	0.140704
537	554	0.672932	84	495	0.142857
316	290	0.870523	523	850	0.505803
239	199	0.952191	14	279	0.043887
409	451	0.771698	50	758	0.055679
591	703	0.775591	41	302	0.116809
264	138	1.48315	320	1648	0.163016
200	138	1.04712	53	320	0.131841
221	135	1.05742	113	631	0.134204
718	444	1.35728	41	206	0.133987
			48	366	0.110345
			46	199	0.172932
			32	407	0.064516
			157	821	0.158266
			48	295	0.125326
			201	933	0.162753
			76	994	0.05919
			24	605	0.032922
			69	789	0.075741
			50	915	0.045746
			346	1220	0.233942
			149	998	0.111444
			151	901	0.147461
			326	1212	0.233524
			95	1423	0.055817
			53	608	0.075391
			61	817	0.063017
			124	1368	0.084354
			30	796	0.031217
			61	679	0.068004
			230	914	0.225711
			48	1079	0.036036
			109	609	0.142298

## Sheet: Fig.3
SMG1 IF										PUPF1 IF
WW		WP			WP NMD+		WP NMD-			WW		WP			WP NMD+		WP NMD-
IF_MeanIntensity	NMD efficiency	IF_MeanIntensity	NMD efficiency		IF_MeanIntensity	NMD efficiency	IF_MeanIntensity	NMD efficiency		IF_MeanIntensity	NMD efficiency	IF_MeanIntensity	NMD efficiency		IF_MeanIntensity	NMD efficiency	IF_MeanIntensity	NMD efficiency
0.0026	1.49353	0.002809	1.44878		0.004331	0.312377	0.003	1.28347		0.008292	1.75251	0.007767	0.988665		0.011345	0.145205	0.006295	1.47725
0.002884	1.35832	0.002783	1.31734		0.004364	0.34009	0.00369	1.31177		0.008306	2.97225	0.008502	1.22635		0.010973	0.188331	0.00663	1.47781
0.002752	1.59255	0.002722	1.5792		0.005026	0.358462	0.003045	1.31564		0.011435	2.34164	0.010345	0.742815		0.01032	0.311435	0.004247	1.48014
0.002685	1.73613	0.002721	1.56025		0.004445	0.40145	0.002783	1.31734		0.006391	2.33788	0.007649	0.877445		0.007367	0.368719	0.004974	1.4828
0.002751	1.34174	0.003031	1.39089		0.004591	0.449889	0.00318	1.31943		0.00796	2.02065	0.007748	1.10805		0.011561	0.393797	0.007748	1.49859
0.003955	2.35075	0.00308	1.52718		0.003605	0.492587	0.003265	1.3328		0.012904	2.37971	0.012019	0.594357		0.009289	0.429982	0.008138	1.50616
0.004574	2.31337	0.00306	1.02748		0.004402	0.531565	0.003052	1.33371		0.00741	4.40579	0.004831	0.621738		0.00611	0.484107	0.004577	1.57887
0.002773	2.00116	0.003034	1.33468		0.003827	0.537455	0.003034	1.33468		0.00577	3.0286	0.006494	1.04652		0.013094	0.492665	0.004849	1.5933
0.002857	1.66423	0.004402	0.531565		0.004001	0.574891	0.003095	1.36007		0.008358	1.88783	0.009119	1.30313		0.009236	0.526006	0.00443	1.63721
0.003213	2.17902	0.003351	1.19526		0.004713	0.580732	0.003236	1.3644		0.005068	2.44128	0.009962	2.03186		0.012019	0.594357	0.004763	1.64611
0.003017	1.86735	0.003079	1.5154		0.003357	0.631038	0.002746	1.37327		0.005815	2.02638	0.011561	0.393797		0.004831	0.621738	0.004546	1.78528
0.003268	2.21625	0.003033	1.4897		0.003584	0.638381	0.003402	1.37585		0.008669	2.27781	0.00955	0.979846		0.008311	0.641912	0.003976	1.84074
0.00288	1.36172	0.003178	1.63566		0.003629	0.641273	0.003031	1.39089		0.005081	3.41572	0.007745	1.19932		0.009106	0.649147	0.005008	1.91092
0.002979	1.59887	0.003288	0.862881		0.00311	0.67227	0.002868	1.39369		0.012681	3.0124	0.013094	0.492665		0.010345	0.742815	0.004878	2.03048
0.003303	1.19129	0.002902	1.47036		0.003495	0.722285	0.003037	1.40383		0.008715	3.14218	0.008266	0.848448		0.005797	0.764483
0.004113	1.3157	0.003302	1.91965		0.00322	0.733336	0.002655	1.41869		0.00951	1.4316	0.009236	0.526006		0.006769	0.823422
0.003082	1.18572	0.003236	1.3644		0.003431	0.747198	0.003112	1.42499		0.011062	2.49796	0.00613	1.00922		0.01082	0.824976
0.003121	1.63763	0.003045	1.31564		0.003696	0.750635	0.003093	1.43365		0.009884	1.59682	0.01032	0.311435		0.008168	0.837246
0.002861	1.5878	0.003402	1.37585		0.003652	0.765902	0.002812	1.43403		0.008097	2.17687	0.011345	0.145205		0.007066	0.844473
0.002761	1.27436	0.003322	1.75855		0.003281	0.789061	0.002809	1.44878		0.012122	2.68555	0.009289	0.429982		0.008266	0.848448
0.003	1.72091	0.002972	1.49693		0.003274	0.798563	0.003652	1.46634		0.010696	2.72111	0.01082	0.824976		0.00587	0.850949
0.003045	1.24867	0.002909	1.53824		0.004105	0.801392	0.002902	1.47036		0.00956	1.81222	0.00663	1.47781		0.005735	0.852087
0.003337	1.19831	0.002958	1.51025		0.003389	0.802643	0.003026	1.47135		0.011006	2.66648	0.008138	1.50616		0.007649	0.877445
0.002703	1.61295	0.003187	1.48866		0.003444	0.803943	0.002866	1.48036		0.006723	3.85489	0.007748	1.49859		0.002893	0.888971
0.002654	1.39115	0.003026	1.47135		0.003624	0.808904	0.003187	1.48866		0.005279	1.75291	0.009931	0.987076		0.003202	0.918228
0.002905	1.73135	0.002655	1.41869		0.003383	0.819991	0.003033	1.4897		0.010126	2.50402	0.009956	1.23698		0.006773	0.928294
0.003182	1.82453	0.002853	1.63838		0.003255	0.821388	0.002972	1.49693		0.012583	2.01837	0.009106	0.649147		0.003633	0.943503
0.003116	1.36816	0.002804	1.51439		0.003654	0.853915	0.00292	1.5015		0.010719	1.52195	0.008311	0.641912		0.00955	0.979846
0.002872	2.33248	0.004522	1.6275		0.003288	0.862881	0.003631	1.50192		0.010108	2.45026	0.008265	1.44545		0.009931	0.987076
0.003395	3.36748	0.00318	1.31943		0.003127	0.865607	0.002958	1.51025		0.011565	2.56993	0.007066	0.844473		0.007767	0.988665
0.003362	3.08745	0.002931	1.60999		0.00337	0.865914	0.002804	1.51439		0.013264	1.82306	0.010973	0.188331		0.00613	1.00922
0.00316	2.56284	0.00292	1.5015		0.004307	0.868691	0.003079	1.5154		0.008033	2.88931	0.008565	1.03906		0.006196	1.01299
0.003379	2.56567	0.003112	1.42499		0.003052	0.868723	0.00308	1.52718		0.010857	1.57011	0.008212	1.1133		0.008565	1.03906
0.003063	1.77053	0.003052	1.33371		0.003386	0.877279	0.002716	1.53533		0.006959	1.66612	0.006677	1.08646		0.006494	1.04652
0.003328	1.81454	0.003207	1.95358		0.003535	0.888769	0.003015	1.53631		0.008777	3.10814	0.008168	0.837246		0.006677	1.08646
0.003116	1.64135	0.003049	1.55242		0.003314	0.918126	0.002909	1.53824		0.010836	2.36098	0.006773	0.928294		0.007748	1.10805
0.002899	1.8716	0.004887	1.63637		0.003408	0.918863	0.003022	1.53824		0.010127	1.76787	0.00428	1.42616		0.008212	1.1133
0.002883	1.39817	0.003274	0.798563		0.004397	0.928368	0.003111	1.55217		0.010373	1.81694	0.004577	1.57887		0.004156	1.14799
0.003241	1.37057	0.003299	0.960401		0.004327	0.948153	0.003049	1.55242		0.010371	1.39003	0.002893	0.888971		0.007745	1.19932
0.002913	1.46294	0.002746	1.37327		0.003214	0.948393	0.003213	1.55802		0.006038	1.72064	0.003364	1.25484		0.008502	1.22635
0.002789	1.47643	0.002868	1.39369		0.003618	0.948685	0.002721	1.56025		0.007719	4.1891	0.005682	1.32283		0.004832	1.23006
0.002731	2.37377	0.003584	0.638381		0.003299	0.960401	0.003571	1.5738		0.00527	2.01785	0.004763	1.64611		0.009956	1.23698
0.003825	1.21014	0.003052	0.868723		0.003168	0.962731	0.002722	1.5792		0.005317	2.30041	0.004832	1.23006		0.006031	1.24913
0.003176	2.17446	0.002786	1.17195		0.003155	0.976735	0.003206	1.57951		0.005062	1.56933	0.003651	1.43849		0.003364	1.25484
0.003323	1.45618	0.002913	1.20669		0.003424	0.984658	0.002931	1.60999		0.004545	1.47393	0.005735	0.852087		0.005807	1.26385
0.003017	1.39958	0.003495	0.722285		0.004007	1.00552	0.003142	1.61726		0.004565	1.41069	0.005797	0.764483		0.004679	1.28177
0.003164	2.70746	0.003383	0.819991		0.003956	1.00584	0.004522	1.6275		0.011581	1.39049	0.00443	1.63721		0.009119	1.30313
0.003143	2.52001	0.003149	1.06693		0.00306	1.02748	0.003178	1.63566		0.006338	4.67045	0.003624	1.46887		0.005682	1.32283
0.002728	3.5385	0.003192	1.06025		0.003157	1.03401	0.004887	1.63637		0.006352	4.06926	0.003976	1.84074		0.004793	1.33757
0.002951	2.89361	0.003127	0.865607		0.00384	1.04039	0.002853	1.63838		0.005231	2.45839	0.004878	2.03048		0.00428	1.42616
0.003031	2.32331	0.003206	1.57951		0.004023	1.05219	0.003024	1.65572		0.007194	3.98487	0.003633	0.943503		0.003651	1.43849
0.002586	1.27704	0.002866	1.75213		0.003192	1.06025	0.003157	1.71411		0.006001	2.74533	0.003202	0.918228		0.008265	1.44545
0.003819	2.3572	0.003093	1.43365		0.003149	1.06693	0.002866	1.75213		0.006482	1.95457	0.004247	1.48014		0.003624	1.46887
0.003322	1.25586	0.00311	0.67227		0.004563	1.10023	0.003322	1.75855		0.005733	2.03882	0.004849	1.5933
0.002868	1.35571	0.003652	0.765902		0.003182	1.14995	0.003302	1.91965		0.006498	2.57125	0.007367	0.368719
0.003235	1.25802	0.003182	1.14995		0.002786	1.17195	0.003207	1.95358		0.00432	2.91174	0.004679	1.28177
0.002982	3.28258	0.004445	0.40145		0.003351	1.19526				0.004987	1.5239	0.004793	1.33757
0.002985	1.50815	0.003444	0.803943		0.002913	1.20669				0.005094	1.55971	0.006031	1.24913
0.002718	1.27542	0.003024	1.65572		0.002922	1.24421				0.006113	1.80915	0.00587	0.850949
0.002794	2.09366	0.003037	1.40383		0.003023	1.25852				0.00554	2.77907	0.00611	0.484107
0.004023	1.65275	0.003213	1.55802							0.003811	1.62601	0.005807	1.26385
0.004219	1.71791	0.003314	0.918126							0.008919	1.46589	0.005008	1.91092
0.003676	1.70309	0.003652	1.46634							0.003356	1.34051	0.006295	1.47725
0.002998	1.58536	0.003265	1.3328							0.004657	1.57652	0.006769	0.823422
0.002913	1.68723	0.004001	0.574891							0.003873	1.39965	0.004156	1.14799
0.002792	1.68921	0.003631	1.50192							0.005036	2.07385	0.004546	1.78528
0.002872	1.51706	0.004563	1.10023							0.005695	2.35305	0.006196	1.01299
0.002839	1.94293	0.002866	1.48036							0.004262	3.42573	0.004974	1.4828
0.003678	1.7667	0.003157	1.71411							0.006917	3.11581
0.003196	3.67947	0.003022	1.53824							0.006621	1.50803
		0.003015	1.53631							0.007879	4.16355
		0.002922	1.24421							0.005086	2.04871
		0.00322	0.733336							0.007843	1.59165
		0.003	1.28347							0.004663	1.52268
		0.003255	0.821388							0.005137	1.98429
		0.003095	1.36007
		0.003023	1.25852
		0.003111	1.55217
		0.003142	1.61726
		0.002812	1.43403
		0.002716	1.53533
		0.00384	1.04039
		0.004331	0.312377
		0.003956	1.00584
		0.004364	0.34009
		0.004591	0.449889
		0.003696	0.750635
		0.004327	0.948153
		0.004713	0.580732
		0.00337	0.865914
		0.003431	0.747198
		0.003281	0.789061
		0.003571	1.5738
		0.004007	1.00552
		0.003424	0.984658
		0.004397	0.928368
		0.003618	0.948685
		0.003155	0.976735
		0.003214	0.948393
		0.003157	1.03401
		0.003605	0.492587
		0.003654	0.853915
		0.003624	0.808904
		0.004023	1.05219
		0.003386	0.877279
		0.003168	0.962731
		0.003827	0.537455
		0.003389	0.802643
		0.003357	0.631038
		0.00369	1.31177
		0.003629	0.641273
		0.003408	0.918863
		0.004105	0.801392
		0.005026	0.358462
		0.004307	0.868691
		0.003535	0.888769

## Sheet: Fig.4
SMG1 IF Cyto Doxo
Control	Doxo_1uM_24hr	Doxo_5uM_24hr	Doxo_5uM_4hr pulse
0.007036	0.004056	0.004048	0.005427
0.006798	0.004128	0.00406	0.004478
0.007538	0.004828	0.003966	0.004474
0.005342	0.004567	0.004137	0.00464
0.005758	0.00456	0.004015	0.004677
0.006006	0.004417	0.00422	0.004941
0.005779	0.004191	0.00385	0.006423
0.005605	0.005098	0.004023	0.006179
0.005417	0.005031	0.00414	0.006381
0.006109	0.004968	0.004124	0.007332
0.006548	0.004782	0.00397	0.006861
0.006237	0.004798	0.004141	0.006738
0.005935	0.00539	0.004764	0.007156
0.005611	0.004927	0.004101	0.006499
0.006309	0.00483	0.004234	0.006472
0.005949	0.004828	0.004052	0.00582
0.006238	0.005165	0.004841	0.006571
0.005997	0.004503	0.004718	0.006431
0.006271	0.004557	0.005267	0.005186
0.006592	0.004113	0.004978	0.005222
0.006516	0.004835	0.004643	0.005028
0.006395	0.003918	0.004392	0.004671
0.006061	0.005031	0.004824	0.005884
0.007888	0.004823	0.004525	0.005519
0.005791	0.00557	0.004619	0.005079
0.006601	0.004366	0.005238	0.00642
0.006236	0.004568	0.004921	0.005686
0.00603	0.004595	0.00426	0.006469
0.005733	0.004674	0.00487	0.005758
0.006969	0.005015	0.004387	0.006035
0.005806	0.004697	0.003971	0.005684
0.006917	0.005059	0.004142	0.006175
0.006397	0.00293	0.003921	0.005699
0.006844	0.003082	0.003618	0.00542
0.005962	0.00446	0.003087	0.00533
0.004826	0.004885	0.003121	0.005401
0.005144	0.004687	0.003293	0.006281
0.005501	0.004862	0.003866	0.005044
0.006183	0.004582	0.003753	0.00545
0.005728	0.004561	0.004291	0.005134
0.005917	0.004969	0.003812	0.005987
0.007397	0.004283	0.004283	0.004687
0.005635	0.004507	0.003801	0.006347
0.006191	0.005474	0.004348	0.00574
0.007033	0.005176	0.003713	0.006186
0.006344	0.006152	0.003782	0.005947
0.0065	0.00588	0.003983	0.00593
0.00594	0.004778	0.004212	0.006265
0.005616	0.005576	0.004386	0.005974
0.005401	0.004573	0.004779	0.005108
0.005743	0.004097	0.004804	0.005141
0.005837	0.004052	0.004235	0.004695
0.005661	0.00354	0.004835	0.004734
0.002901	0.003334	0.004151	0.004337
0.003518	0.003274	0.004535	0.00516
0.006679	0.003326	0.004204	0.004829
0.006495	0.003449	0.004372	0.004343
0.00663	0.00368	0.004267	0.004705
0.006297	0.003283	0.004618	0.004403
0.006561	0.003053	0.004086	0.005247
0.006487	0.003014	0.004117	0.005951
0.006454	0.002951	0.005245	0.006256
0.006446	0.003037	0.005061	0.006053
0.006182	0.003146	0.005006	0.005683
0.006506	0.003344	0.004753	0.006106
0.006855	0.003263	0.004771	0.005464
0.007033	0.003751	0.004169	0.005361
0.005896		0.004929	0.006106
0.007638		0.005147	0.005217
0.006237		0.004557	0.005821
0.006591		0.005063	0.005665
0.006201			0.005617
0.005993			0.005709
0.005715			0.00529
0.006361			0.005754
0.005383			0.002972
0.006084			0.002914
0.00643			0.003035
0.005369
0.005804
0.006111
0.007034

## Sheet: Fig.5
											Relative level
EX1			BAG1	ANTXRI	GADD45	GAS5	ATP4	ACTB				BAG1	ANTXRI	GADD45	GAS5	ATP4	ACTB
	HEK	5WP_H	1	1	1	1	1	1			HEK	2.40651	0.407377	2.18507	2.25862	1.53098	1
		5WP_L	2.40651	0.407377	2.18507	2.25862	1.53098	1				1.29945	0.436975	1.50347	2.18403	0.543701	1
												2.20324	0.78042	2.72524	1.81513	1.55376	1
	U2	5WP_H	1	1	1	1	1	1			U2	2.3307	0.70612	2.41041	2.77063	1.96404	1
		5WP_L	2.3307	0.70612	2.41041	2.77063	1.96404	1				1.5404	0.665043	1.99404	2.08179	0.697766	1
												2.9853	1.114	1.75973	1.6778	1.3079	1
EX2			BAG1	ANTXRI	GADD45	GAS5	ATP4	ACTB
	HEK	5WP_H	1	1	1	1	1	1
		5WP_L	1.29945	0.436975	1.16493	2.18403	0.543701	1
	U2	5WP_H	1	1	1	1	1	1
		5WP_L	1.12764	0.665043	1.99404	2.08179	0.697766	1
EX3			BAG1	ANTXRI	GADD45	GAS5	ATP4	ACTB
	HEK	5WP_H	1	1	1	1	1	1
		5WP_L	2.20324	0.78042	2.72524	1.81513	1.55376	1
	U2	5WP_H	1	1	1	1	1	1
		5WP_L	3.67533	1.114	1.75973	1.6778	1.3079	1
Experment 1									Experment 2							Experment 3
Ct		BAG1	ANTXRI	GADD45	GAS5	ATP4	ACTB		BAG1	ANTXRI	GADD45	GAS5	ATP4	ACTB		BAG1	ANTXRI	GADD45	GAS5	ATP4	ACTB
5WW	duplicate1	23.3432	23.6876	23.5944	19.837	22.5774	18.385		23.1819	21.5461	23.4087	18.2825	21.8245	16.809		23.5744	24.0766	23.7132	19.4381	24.1384	18.4389
	2	23.1457	22.9511	23.2325	20.223	22.4927	18.8141		22.802	21.9308	22.9706	17.9595	21.4611	17.2884		23.8539	23.7714	23.7522	19.6782	24.0125	18.4356
5WP_H	duplicate1	23.9986	22.6811	24.6907	20.1026	22.9221	19.0998		22.2647	19.5799	21.4522	19.0063	19.4827	17.812		25.1061	24.5641	25.4498	21.1321	24.9762	19.4742
	2	24.2328	21.864	23.7174	20.4465	22.8493	18.6576		22.04	18.204	20.5256	18.6734	18.7585	17.2125		25.1039	23.7767	25.1848	20.9231	25.168	19.2771
5WP_L	duplicate1	21.6085	23.9159	22.4598	18.5444	21.5213	18.1021		21.3527	19.8806	19.7398	17.4122	19.7498	16.6561		22.5562	23.4353	22.7625	18.8354	23.2298	18.1383
	2	22.7137	21.8451	22.3177	18.2785	21.6459	18.28		21.3286	19.4243	19.9668	17.1458	19.3819	17.5006		22.9248	23.1712	22.5296	19.0498	23.1932	18.1632
5WW	duplicate1	24.8897	25.1562	24.8435	23.8767	26.0108	21.1963		23.331	24.8093	24.6281	23.0812	23.7995	20.3333		26.0922	26.5763	25.115	24.4997	28.0056	21.5867
	2	25.3028	25.4847	24.7745	24.1519	25.9485	20.9488		23.0752	23.6147	23.9322	22.3939	23.0013	19.7263		25.8357	26.4718	24.7597	24.4845	28.1989	21.8869
5WP_H	duplicate1	26.8198	26.534	25.4805	24.3419	28.1086	21.0682		25.6985	25.69	25.9469	23.4119	25.5921	20.2912		27.3394	26.8961	26.0084	24.7001	29.3891	21.406
	2	27.1435	25.9231	25.647	24.6777	28.6085	21.1089		25.8284	26.0562	25.6656	23.2717	25.619	19.8455		27.0202	26.6911	26.099	25.0104	29.6724	21.4236
5WP_L	duplicate1	26.6948	28.4573	25.3893	24.3351	28.2101	21.9681		26.2078	27.2728	25.9519	23.3943	26.9222	21.0887		26.761	27.5066	26.8931	25.1131	30.0923	22.4966
	2	27.1936	27.3706	25.5663	24.1107	28.926	22.5757		26.1785	27.7563	25.7752	23.2796	27.4332	21.154		26.7915	28.1176	25.9322	25.4529	30.5432	22.6816
Average of Ct		BAG1	ANTXRI	GADD45	GAS5	ATP4	ACTB		BAG1	ANTXRI	GADD45	GAS5	ATP4	ACTB		BAG1	ANTXRI	GADD45	GAS5	ATP4	ACTB
HEK	5WW	23.2445	23.3194	23.4134	20.03	22.5351	18.5995		22.992	21.7384	23.1897	18.121	21.6428	17.0487		23.7141	23.924	23.7327	19.5582	24.0755	18.4372
	5WP_H	24.1157	22.2726	24.2041	20.2745	22.8857	18.8787		22.1524	18.8919	20.9889	18.8399	19.1206	17.5122		25.105	24.1704	25.3173	21.0276	25.0721	19.3756
	5WP_L	22.1611	22.8805	22.3887	18.4115	21.5836	18.1911		21.3406	19.6524	19.8533	17.279	19.5659	17.0784		22.7405	23.3032	22.646	18.9426	23.2115	18.1508
U2	5WW	25.0963	25.3205	24.809	24.0143	25.9796	21.0726		23.2031	24.212	24.2801	22.7375	23.4004	20.0298		25.9639	26.524	24.9374	24.4921	28.1022	21.7368
	5WP_H	26.9816	26.2286	25.5637	24.5098	28.3585	21.0886		25.7635	25.8731	25.8063	23.3418	25.6055	20.0683		27.1798	26.7936	26.0537	24.8553	29.5307	21.4148
	5WP_L	26.9442	27.9139	25.4778	24.2229	28.5681	22.2719		26.1931	27.5145	25.8636	23.337	27.1777	21.1213		26.7762	27.8121	26.4126	25.283	30.3177	22.5891
deltaC
HEK	5WP_H	0	0	0	0	0	0		0	0	0	0	0	0		0	0	0	0	0	0
	5WP_L	-1.95458	0.607927	-1.81531	-1.86308	-1.30209	-0.687636		-0.811762	0.76052	-1.13562	-1.56085	0.445256	-0.433858		-2.36449	-0.867187	-2.67125	-2.08494	-1.86063	-1.22486
U2
	5WP_H	0	0	0	0	0	0		0	0	0	0	0	0		0	0	0	0	0	0
	5WP_L	-0.0374184	1.68536	-0.0859337	-0.28687	0.209517	1.18334		0.429691	1.64148	0.0573006	-0.00482559	1.57218	1.053		-0.403577	1.01855	0.358942	0.427727	0.787045	1.1743
deltadeltaC		BAG1	ANTXRI	GADD45	GAS5	ATP4	ACTB		BAG1	ANTXRI	GADD45	GAS5	ATP4	ACTB		BAG1	ANTXRI	GADD45	GAS5	ATP4	ACTB
actB	5WP_H	1	1	1	1	1	1		1	1	1	1	1	1		1	1	1	1	1	1
HEK	5WP_L	2.40651	0.407377	2.18507	2.25862	1.53098	1		1.29945	0.436975	1.62649	2.18403	0.543701	1		2.20324	0.78042	2.72524	1.81513	1.55376	1
U2	5WP_H	1	1	1	1	1	1		1	1	1	1	1	1		1	1	1	1	1	1
	5WP_L	2.3307	0.70612	2.41041	2.77063	1.96404	1		1.5404	0.665043	1.99404	2.08179	0.697766	1		2.9853	1.114	1.75973	1.6778	1.3079	1

## Sheet: Fig.S1
	WW			Switch
	Cy3_Total	Cy5_Total		Switch Cy3_Total	Switch Cy5_Total
	624	768		608	1063
	277	807		172	227
	2010	1294		240	720
	1421	906		138	719
	1820	1380		154	203
	616	1075		155	123
	1164	887		344	754
	46	247		226	368
	1637	1133		485	330
	536	787		160	274
	1062	1928		314	398
	1349	922		441	258
	203	183		1240	1252
	230	363		318	192
	388	364		1370	1809
	4152	2701		581	757
	2182	1448		253	190
	550	1010		1018	1074
	1538	1786		1185	614
	1053	1540		1612	582
	645	603		513	378
	630	975		608	796
	416	694		178	562
	2340	2143		375	592
	520	541		62	131
	218	304		294	475
	1990	1075		555	390
	1482	1967		438	309
	409	560		298	240
	220	580		601	670
	214	343		799	817
	250	297		708	479
	2769	1981		1021	1373
	2000	1704		1053	1634
	267	472		1813	976
	179	224		486	228
	393	299		1154	778
	1507	1074		532	741
	615	562		170	459
	2056	1345		379	565
	965	810		169	158
	280	367		429	523
	1400	896		756	589
	124	238		334	496
	572	808		260	406
	624	1258		528	716
	230	225		380	279
	546	469		670	817
	152	194		586	725
	252	282		457	510
	431	372		743	865
	521	322		631	778
	184	297		431	477
	369	489		2313	2459
	367	1023		1259	1220
	555	463		1272	900
	200	314		247	412
	424	615		1041	1341
	783	437		293	375
	480	348		434	445
	578	590		150	215
	919	970		863	811
	95	119		181	989
	89	178		354	587
	585	1013		1185	1482
	509	680		740	1024
	411	394		566	527
	607	526		203	711
	694	811		178	394
	105	149		624	435
	1436	1132		1033	955
	625	1152		1391	910
	765	545		2301	1894
	3306	2678		331	446
	1726	2045		1134	1490
	409	546		2716	2257
	559	636		1443	1934
	274	299		328	428
	1110	796		585	492
	429	455		1479	1028
	207	433		868	756
	179	511		602	1009
	559	588		1605	1061
	931	1380		146	431
	698	911		743	1159
	672	776		817	803
	267	638		1139	974
	256	223		175	234
	133	118		1216	1139
	432	1343		736	462
	188	485		339	281
	870	1135		531	1128
	160	306		843	917
	137	273		333	182
	192	257		678	356
	804	956		282	501
	102	265		320	141
	744	950		415	693
	975	378		172	145
	571	762		1991	1466
	557	404		471	1032
	860	1280		608	335
	1265	1291		718	637
	2085	1239		454	612
	336	259		1962	1678
	231	362		800	934
	170	361		709	819
	404	1395		164	399
	362	302		885	1109
	415	734		1018	897
	511	960		477	613
	302	586
	276	147
	317	707

## Sheet: Fig.S2
Cy3_Total	Cy5_Total
187	121
43	72
781	805
455	818
2860	2822
407	1050
173	334
474	437
153	225
232	317
445	609
175	375
59	218
131	291
219	602
218	177
365	263
311	288
279	271
158	218
604	504
467	839
400	259
638	486
102	210
278	290
1033	1660
61	134
134	173
548	413
1395	2190
270	235
808	1502
562	820
461	662

## Sheet: Fig.S4
HPG ( Intensity)	NMD escape		WP-CHX	WP+CHX
0.01178	0.301508		0.301508	0.459627
0.0121614	0.350598		0.350598	0.163866
0.0118563	0.502283		0.502283	0.301587
0.0148623	0.370732		0.370732	0.51073
0.0166018	0.283186		0.283186	0.787281
0.0141299	0.470588		0.470588	0.353612
0.0122072	0.513089		0.513089	0.43487
0.0125429	0.309417		0.309417	0.436145
0.0107576	0.381877		0.381877	0.465374
0.0117342	0.264901		0.264901	0.562257
0.00848402	0.916667		0.916667	0.554023
0.0099794	0.259615		0.259615	0.491329
0.0157321	0.438202		0.438202	0.136259
0.0115053	0.257143		0.257143	0.0714286
0.00965896	0.135802		0.135802	0.420588
0.0106966	0.229885		0.229885	0.134775
0.0106203	0.704433		0.704433	1.0618
0.0114443	0.339394		0.339394	0.188153
0.00990311	0.315029		0.315029	0.443325
0.00932326	0.296073		0.296073	0.140704
0.00994888	0.458824		0.458824	0.71885
0.0119173	0.205882		0.205882	0.252841
0.0122988	0.373239		0.373239	0.580737
0.0134127	0.321285		0.321285	0.562112
0.00935378	0.243478		0.243478	1.57927
0.0108186	0.215054		0.215054	0.350951
0.00807202	0.114706		0.114706	0.7603
0.0124971	0.178138		0.178138	0.13253
0.0164797	0.265766		0.265766	0.12476
0.0150759	0.278986		0.278986	0.241546
0.00999466	0.505618		0.505618	0.309148
0.0234684	0.253886		0.253886	0.205882
0.0247501	0.447514		0.447514	1.07224
0.018677	0.274336		0.274336	0.202479
0.00781262	0.223195		0.223195	0.498911
0.00941482	0.407407		0.407407	0.632075
0.00849928	0.262548		0.262548	0.503906
0.0206455	0.473373		0.473373	0.786957
0.0124208	0.453237		0.453237	0.434568
0.00907912	0.368098		0.368098	0.648352
0.0137789	0.498452		0.498452	0.912434
0.0147707	0.237885		0.237885	0.766949
0.0128786	0.426606		0.426606	0.47482
0.0120394	0.287462		0.287462	0.42623
0.0122835	0.685		0.685	0.994118
0.0107576	0.59661		0.59661	0.40176
0.00967422	0.713615		0.713615	0.493036
0.010956	0.509434		0.509434	0.518293
0.0128786	0.620853		0.620853	0.438792
0.0103304	0.238938		0.238938	0.454023
0.0093843	0.183844		0.183844	0.362712
0.00981155	0.188049		0.188049	0.372549
0.00933852	0.145786		0.145786	0.151874
0.00959793	0.486405		0.486405	0.0827586
0.00860609	0.301546		0.301546	0.688442
0.0154116	0.345238		0.345238	0.64526
0.0157168	0.252101		0.252101	0.54023
0.00851454	0.517375		0.517375	0.472
0.00726329	0.250608		0.250608	0.479058
0.00836194	0.492147		0.492147	0.798969
0.0117342	0.167442		0.167442	0.161435
0.0134127	0.31016		0.31016	0.655797
0.0108186	0.213287		0.213287	0.305483
0.0159915	0.936508		0.936508	0.182028
0.0104982	0.766871		0.766871	0.771429
0.00700389	0.394265		0.394265	0.568862
0.0127718	0.25731		0.25731	0.356383
0.0122225	0.236364		0.236364	0.29661
0.014435	0.434426		0.434426	0.626703
0.0156558	0.789683		0.789683	0.793713
				0.679463
				0.165714
				0.753425
				0.220588
				0.255102
				0.257919
				0.258621
				0.558052
				0.136253
				0.145299
				0.371014
				0.373494
				0.751208
				0.188645
				0.531792
				0.251969
				0.111374
				0.577465
				0.495413
				0.231156
				0.990415
				0.568493
				0.718427
				0.967359
				0.603015
				0.379545
				0.431937
				0.506383
				0.287129
				0.308271
				0.469919
				0.361775
				0.148936
				0.210317
				0.639098
				0.657233

## Sheet: Fig.S5
Cell size	NMD_efficiency		Nuc size	NMD_efficiency		# of MS2_mRNA	NMD_efficiency
796.311	0.388889		180.983	0.388889		432	0.388889
671.176	0.334795		192.09	0.334795		481	0.334795
391.512	0.116809		164.337	0.116809		396	0.116809
784.125	0.550725		253.704	0.550725		764	0.550725
613.344	0.263158		202.316	0.263158		482	0.263158
1228.65	0.252315		206.869	0.252315		1012	0.252315
1232.6	0.268642		265.443	0.268642		807	0.268642
1347.38	0.44856		265.217	0.44856		406	0.44856
3190.2	0.170356		606.895	0.170356		910	0.170356
824.969	0.207668		150.452	0.207668		817	0.207668
1254.35	0.077409		296.977	0.077409		490	0.077409
637.524	0.194444		230.788	0.194444		299	0.194444
895.746	0.716544		161.861	0.716544		777	0.716544
954.581	1.02638		317.202	1.02638		268	1.02638
1340.54	0.532995		253.193	0.532995		1706	0.532995
727.604	0.36399		282.489	0.36399		435	0.36399
625.745	0.425767		196.997	0.425767		567	0.425767
1668.68	0.452967		281.973	0.452967		614	0.452967
1520.35	0.354059		211.398	0.354059		858	0.354059
526.942	0.698113		180.809	0.698113		459	0.698113
2000.95	0.283099		284.478	0.283099		626	0.283099
694.881	0.462415		164.094	0.462415		375	0.462415
1851.21	0.41716		386.866	0.41716		285	0.41716
2873.71	0.60219		535.537	0.60219		590	0.60219
1448.86	0.314338		350.343	0.314338		420	0.314338
903.466	0.212346		183.466	0.212346		304	0.212346
1730.89	0.2869		243.884	0.2869		865	0.2869
2147.17	0.682432		485.066	0.682432		364	0.682432
1298.04	0.460829		263.813	0.460829		149	0.460829
997.965	0.495763		312.771	0.495763		584	0.495763
1707.1	0.38671		287.286	0.38671		787	0.38671
2167.92	0.952008		279.757	0.952008		874	0.952008
2524.52	0.846667		551.383	0.846667		643	0.846667
1485.46	0.190823		350.564	0.190823		1191	0.190823
1262.38	0.275132		301.177	0.275132		295	0.275132
1775.18	0.586022		145.139	0.586022		493	0.586022
1290.62	0.614362		221.108	0.614362		682	0.614362
3169.39	0.2937		496.115	0.2937		1031	0.2937
1585.38	0.3462		249.539	0.3462		709	0.3462
1649.71	0.390212		326.569	0.390212		608	0.390212
581.462	0.523148		163.096	0.523148		144	0.523148
611.366	0.775578		106.308	0.775578		246	0.775578
565.825	0.440716		210.412	0.440716		265	0.440716
2324.44	0.427875		359.925	0.427875		885	0.427875
1268.2	0.686088		165.033	0.686088		752	0.686088
3004.26	0.474684		336.133	0.474684		552	0.474684
1274.54	0.374332		182.34	0.374332		683	0.374332
911.574	0.32493		178.773	0.32493		288	0.32493
1080.57	0.236915		223.323	0.236915		311	0.236915
2199.72	0.201485		273.574	0.201485		847	0.201485
1330.15	0.178352		240.596	0.178352		734	0.178352
539.748	0.212		187.178	0.212		183	0.212
1571.52	0.153589		236.814	0.153589		487	0.153589
497.431	0.177606		174.371	0.177606		188	0.177606
484.602	0.347967		195.901	0.347967		376	0.347967
2492.49	0.268429		496.602	0.268429		1033	0.268429
2124.75	0.214286		416.579	0.214286		768	0.214286
1338.11	0.553258		171.68	0.553258		1299	0.553258
2008.99	0.149547		254.521	0.149547		416	0.149547
1782.48	0.211885		318.06	0.211885		1386	0.211885
1273.69	0.182857		214.6	0.182857		540	0.182857
1242.12	0.591429		241.245	0.591429		494	0.591429
2490.33	0.21114		135.366	0.21114		656	0.21114
2466.76	0.112316		265.141	0.112316		1036	0.112316
4437.32	0.15914		275.338	0.15914		655	0.15914
2905.44	0.129453		218.155	0.129453		1701	0.129453
1781.31	0.325484		219.646	0.325484		977	0.325484
2885.34	0.324222		342.386	0.324222		771	0.324222
2184.4	0.17519		275.523	0.17519		709	0.17519
1861.12	0.223301		199.073	0.223301		279	0.223301
2058.9	0.294118		144.356	0.294118		405	0.294118
1586.28	0.219551		241.935	0.219551		1508	0.219551
967.597	0.210996		138.672	0.210996		544	0.210996
1416.74	0.262619		213.486	0.262619		1297	0.262619
1439.7	0.20694		186.98	0.20694		1333	0.20694
2566.51	0.351446		282.437	0.351446		861	0.351446
2614.11	0.214628		179.179	0.214628		647	0.214628
1503.42	0.328947		185.443	0.328947		1020	0.328947
2403.22	0.223847		215.389	0.223847		693	0.223847
1467.1	0.161006		230.167	0.161006		1214	0.161006
2652.68	0.119637		327.955	0.119637		1214	0.119637
1815.79	0.110517		211.926	0.110517		448	0.110517
1705.37	0.154217		230.573	0.154217		654	0.154217
4568.9	0.117728		455.973	0.117728		1007	0.117728
1104.99	0.393814		232.006	0.393814		754	0.393814
2329.86	0.216306		219.553	0.216306		411	0.216306
3585.26	0.079436		418.273	0.079436		2342	0.079436
1324.09	0.038075		214.385	0.038075		1107	0.038075
2714.69	0.089665		233.641	0.089665		1106	0.089665
1131.64	0.141249		182.369	0.141249		758	0.141249
1400.58	0.218889		183.129	0.218889		725	0.218889
1916.99	0.30525		399.585	0.30525		459	0.30525
1463.32	0.46806		230.109	0.46806		1313	0.46806
2165.77	0.170576		372.633	0.170576		1577	0.170576
952.957	0.368421		298.828	0.368421		271	0.368421
1440.86	0.12		379.801	0.12		858	0.12
586.815	0.152		172.417	0.152		296	0.152
1277.09	0.217701		303.526	0.217701		920	0.217701
985.072	0.144914		188.825	0.144914		916	0.144914
1263.14	0.125516		356.578	0.125516		1018	0.125516
1514.24	0.256944		336.974	0.256944		471	0.256944
965.375	0.210657		157.714	0.210657		630	0.210657
742.91	0.074286		276.909	0.074286		173	0.074286
2164.65	0.335498		370.492	0.335498		376	0.335498
844.26	0.139896		210.679	0.139896		313	0.139896
1054.26	0.210162		180.635	0.210162		335	0.210162
1221.22	0.195531		382.116	0.195531		100	0.195531
1555.65	0.106691		433.028	0.106691		391	0.106691
987.781	0.198389		325.363	0.198389		625	0.198389
2066.9	0.086069		547.143	0.086069		869	0.086069
1705.15	0.133627		283.394	0.133627		534	0.133627
2247.94	0.096354		483.772	0.096354		292	0.096354
1404.04	0.145251		311.46	0.145251		119	0.145251
1835.85	0.141962		363.561	0.141962		900	0.141962
1518.68	0.106232		406.737	0.106232		630	0.106232
1398.09	0.148218		339.915	0.148218		427	0.148218
1225.46	0.223077		203.597	0.223077		407	0.223077
1335.24	0.055825		246.732	0.055825		639	0.055825
1290.88	0.272222		227.859	0.272222		304	0.272222
1089.01	0.247601		315.224	0.247601		369	0.247601
1725.48	0.127871		413.604	0.127871		1176	0.127871
1331.7	0.189578		406.922	0.189578		717	0.189578
1349.57	0.123596		283.968	0.123596		291	0.123596
1357.34	0.279743		297.795	0.279743		239	0.279743
1349.35	0.060345		577.773	0.060345		936	0.060345
1963.2	0.057216		479.358	0.057216		1226	0.057216
1575.55	0.198413		383.438	0.198413		315	0.198413
391.436	0.128571		178.164	0.128571		130	0.128571
2034.79	0.305857		565.703	0.305857		354	0.305857
697.247	0.180662		206.062	0.180662		274	0.180662
1485.1	0.486667		346.573	0.486667		845	0.486667
1330.64	0.181818		345.251	0.181818		336	0.181818
968.107	0.835512		277.547	0.835512		629	0.835512
823.003	0.165563		228.062	0.165563		497	0.165563
1609.28	1.15361		295.846	1.15361		1079	1.15361
755.572	0.135787		301.873	0.135787		418	0.135787
1197.58	0.251799		280.07	0.251799		453	0.251799
1699.78	0.420382		453.328	0.420382		96	0.420382
888.363	0.156909		272.38	0.156909		300	0.156909
1143.03	0.30829		142.222	0.30829		651	0.30829
1356.4	0.070155		458.432	0.070155		675	0.070155

## Sheet: Fig.S6
WW			WP
Cy3_Cyto	Cy5_Cyto		Cy3_Cyto	Cy5_Cyto
188	246		60	199
261	155		88	251
150	268		110	219
184	166		76	205
547	400		96	339
301	285		88	187
220	163		98	191
280	267		69	223
155	102		118	309
327	299		120	453
96	167		198	216
189	123		54	208
258	213		78	178
232	237		54	210
418	597		33	243
156	189		40	174
214	143		143	203
160	162		56	165
414	310		109	346
379	278		98	331
463	439		78	170
186	169		49	238
473	387		106	284
233	222		80	249
348	202		56	230
268	282		80	372
239	220		39	340
188	170		44	247
180	177		118	444
141	218		77	276
376	386		90	178
81	162		49	193
98	142		81	181
212	186		62	226
139	196		102	457
116	129		77	189
309	212		136	518
280	170		80	169
400	428		126	278
120	218		120	326
195	161		161	323
121	103		54	227
106	138		93	218
170	119		94	327
89	101		411	600
196	131		176	295
165	108		152	213
152	181		108	212
205	109		131	211
198	335		81	339
241	245		132	718
269	243		107	569
213	201		64	439
264	265		322	662
163	119		117	388
567	485		87	252
244	245		60	238
268	313		134	259
472	452		103	411
388	393		282	573
173	144		36	215
184	376		58	187
133	149		61	286
140	117		177	189
114	203		125	163
260	181		110	279
72	103		44	171
340	388		52	220
225	256		106	244
520	583		199	252
185	124
227	250
199	156
320	354
110	133
417	463
143	134
262	295
228	262
306	386
177	202

## Sheet: Fig.S7
SMG6 IF					SMG6 IF					UPF1 IF					UPF1 IF
WW		WP			WP NMD+		WP NMD-			WW		WP			WP NMD+		WP NMD-
IF_MeanIntensity	NMD efficiency	IF_MeanIntensity	NMD efficiency		IF_MeanIntensity	NMD efficiency	IF_MeanIntensity	NMD efficiency		IF_MeanIntensity	NMD efficiency	IF_MeanIntensity	NMD efficiency		IF_MeanIntensity	NMD efficiency	IF_MeanIntensity	NMD efficiency
0.007274	3.44448	0.008238	2.55111		0.008381	0.160268	0.007858	1.36674		0.005583	1.91686	0.004676	1.00402		0.010552	0.104767	0.007572	1.21765
0.00763	1.58422	0.007086	0.993862		0.014144	0.199776	0.007877	1.36829		0.007611	1.78523	0.006569	1.14839		0.011952	0.144425	0.008647	1.22093
0.008618	2.03802	0.008784	0.999212		0.010968	0.206259	0.008072	1.41909		0.006612	1.62861	0.005099	0.429769		0.006235	0.20866	0.007538	1.24017
0.007494	1.31461	0.007768	1.06121		0.011237	0.430336	0.008938	1.60366		0.00676	1.26758	0.007288	0.55803		0.005851	0.243609	0.008216	1.2539
0.008731	1.93659	0.007653	0.754165		0.009814	0.523648	0.009375	1.67571		0.00793	1.30128	0.007883	1.33196		0.009018	0.278538	0.007945	1.25697
0.009422	3.98715	0.006103	0.993199		0.009158	0.555967	0.007357	1.7062		0.0073	1.31348	0.006695	1.11199		0.007885	0.300549	0.006944	1.25712
0.011334	1.76286	0.008191	1.07079		0.005822	0.586074	0.007553	1.83607		0.00784	1.59566	0.006001	0.912802		0.010929	0.304119	0.004843	1.25878
0.00791	1.96403	0.008305	1.07253		0.006802	0.598465	0.00748	1.87022		0.006762	1.23324	0.007329	1.17531		0.006855	0.333835	0.007815	1.29655
0.006485	1.38227	0.007553	1.83607		0.009035	0.629204	0.008036	1.89866		0.004814	1.3218	0.004733	0.56972		0.007529	0.3442	0.007883	1.33196
0.004776	2.7595	0.008338	0.747982		0.008246	0.636341	0.008997	1.927		0.010009	3.21055	0.005601	1.1543		0.00502	0.36838	0.009364	1.34279
0.00721	2.69844	0.007059	0.848126		0.006182	0.681875	0.008552	2.1045		0.006536	2.29893	0.003711	1.1471		0.005099	0.429769	0.004235	1.78839
0.008558	1.50203	0.008576	0.951656		0.00864	0.700332	0.008945	2.14183		0.004457	1.72118	0.004235	1.78839		0.004595	0.436787	0.007632	1.79562
0.008633	3.34836	0.014144	0.199776		0.008858	0.707195	0.008238	2.55111		0.008591	1.59365	0.00502	0.36838		0.005208	0.444512
0.009018	1.73778	0.009158	0.555967		0.008338	0.747982				0.006698	1.37154	0.007632	1.79562		0.007069	0.462889
0.009461	2.54279	0.007249	1.10429		0.007653	0.754165				0.005659	1.34544	0.004576	0.862549		0.006113	0.49225
0.010618	3.75967	0.006802	0.598465		0.008778	0.756626				0.007658	1.57465	0.003669	0.900752		0.009776	0.539246
0.007363	2.04777	0.009113	0.988386		0.007059	0.848126				0.007526	1.57121	0.005851	0.243609		0.007288	0.55803
0.007267	2.35027	0.008997	1.927		0.00811	0.932248				0.006181	1.06363	0.006809	1.07794		0.004733	0.56972
0.007386	1.3426	0.008036	1.89866		0.009822	0.948353				0.006656	0.480799	0.006921	0.90929		0.006728	0.601931
0.006959	1.46072	0.006182	0.681875		0.008576	0.951656				0.007687	0.673552	0.006742	0.631473		0.006711	0.603501
0.007391	2.43713	0.009822	0.948353		0.007937	0.955453				0.009194	1.21623	0.006363	0.764206		0.006688	0.613141
0.007067	1.55423	0.009814	0.523648		0.009113	0.988386				0.008043	1.19622	0.006325	0.905356		0.006742	0.631473
0.007876	1.14277	0.00748	1.87022		0.006103	0.993199				0.007163	1.18904	0.006404	0.90159		0.00854	0.659279
0.012286	1.5905	0.008552	2.1045		0.007086	0.993862				0.007874	1.30844	0.008063	1.02161		0.004997	0.684842
0.012649	2.04379	0.008945	2.14183		0.009482	0.998455				0.00655	1.29386	0.007529	0.3442		0.007567	0.69826
0.008849	3.16048	0.007454	1.23493		0.008784	0.999212				0.006802	1.40538	0.010552	0.104767		0.006081	0.717003
0.007099	1.25284	0.008938	1.60366		0.007971	1.00677				0.008044	1.41972	0.009776	0.539246		0.01207	0.741814
0.008322	1.68603	0.009035	0.629204		0.00725	1.01174				0.0078	1.4371	0.007166	1.00515		0.006363	0.764206
0.010275	1.88252	0.007762	1.11125		0.008012	1.02619				0.006766	1.38438	0.007572	1.21765		0.010137	0.772054
0.008111	3.39845	0.005822	0.586074		0.006994	1.03378				0.006684	1.96732	0.004431	0.954785		0.00859	0.787335
0.009138	2.76585	0.006994	1.03378		0.007605	1.0505				0.006143	1.60017	0.01207	0.741814		0.006	0.826459
0.008261	1.84733	0.007251	1.07956		0.007768	1.06121				0.007767	1.43273	0.009018	0.278538		0.007394	0.847962
0.009959	1.48778	0.007937	0.955453		0.008191	1.07079				0.007216	1.14433	0.006688	0.613141		0.00374	0.851154
0.008632	2.24145	0.006269	1.21884		0.008305	1.07253				0.00538	1.6148	0.004843	1.25878		0.006652	0.851753
0.011298	1.88441	0.006747	1.20274		0.007251	1.07956				0.005276	2.88827	0.005144	0.882207		0.004576	0.862549
0.010322	2.53375	0.007971	1.00677		0.007249	1.10429				0.009174	1.86272	0.006728	0.601931		0.005095	0.881572
0.008522	2.00872	0.011237	0.430336		0.007762	1.11125				0.008221	1.40526	0.006711	0.603501		0.005144	0.882207
0.007477	1.52343	0.008778	0.756626		0.007975	1.12366				0.007976	1.42833	0.006477	1.00152		0.003277	0.891649
0.007777	1.63642	0.007975	1.12366		0.006747	1.20274				0.00867	1.773	0.007815	1.29655		0.003669	0.900752
0.008062	1.53079	0.008135	1.24519		0.006269	1.21884				0.007609	1.72162	0.007538	1.24017		0.006404	0.90159
0.007859	1.39021	0.007877	1.36829		0.007454	1.23493				0.006442	1.55931	0.007069	0.462889		0.007464	0.90482
0.009054	2.31017	0.008858	0.707195		0.008135	1.24519				0.008788	1.4327	0.0091	1.17008		0.006325	0.905356
0.008757	4.49676	0.008012	1.02619							0.011142	1.49354	0.003277	0.891649		0.005997	0.905452
0.008436	1.76335	0.009482	0.998455							0.00586	1.2445	0.004976	1.08485		0.006921	0.90929
0.00666	2.45385	0.00864	0.700332							0.005348	1.24456	0.006	0.826459		0.006001	0.912802
0.007782	1.43291	0.009375	1.67571							0.008002	1.27801	0.006551	0.980657		0.005534	0.936851
0.007399	1.65236	0.008072	1.41909							0.006018	1.92359	0.006113	0.49225		0.004431	0.954785
0.00784	2.34377	0.007605	1.0505							0.006886	1.3842	0.011952	0.144425		0.008777	0.960458
0.008087	1.67872	0.010968	0.206259							0.00675	1.68968	0.007885	0.300549		0.006551	0.980657
0.009765	1.45965	0.008381	0.160268							0.005907	1.26944	0.010137	0.772054		0.007396	0.986551
0.00741	1.98173	0.00725	1.01174							0.00593	1.17327	0.006855	0.333835		0.008742	0.988132
0.007465	2.34214	0.007357	1.7062							0.006571	1.1795	0.007394	0.847962		0.009393	1.00003
0.006661	2.0404	0.00811	0.932248							0.006091	1.28577	0.005997	0.905452		0.006477	1.00152
0.008319	2.00537	0.008246	0.636341							0.011712	1.84506	0.007396	0.986551		0.004676	1.00402
0.007626	2.18782	0.007858	1.36674							0.013708	2.44293	0.006652	0.851753		0.007166	1.00515
0.009911	2.54426									0.007076	1.65742	0.006081	0.717003		0.008063	1.02161
0.009038	4.33186									0.008351	2.2228	0.007567	0.69826		0.009442	1.05354
0.007857	2.13246									0.003722	3.81734	0.010929	0.304119		0.006813	1.05964
0.007992	1.27185									0.003971	1.6538	0.008742	0.988132		0.006809	1.07794
0.009204	1.78361									0.011077	2.04163	0.009442	1.05354		0.004976	1.08485
0.0096	2.81441									0.006034	1.61715	0.004595	0.436787		0.009718	1.08651
0.009355	2.79089									0.007573	3.24499	0.005208	0.444512		0.006695	1.11199
0.009332	1.9387											0.004997	0.684842		0.006531	1.13619
0.008019	1.29584											0.00859	0.787335		0.006685	1.14216
												0.008777	0.960458		0.007612	1.14448
												0.009393	1.00003		0.003711	1.1471
												0.009718	1.08651		0.006569	1.14839
												0.00374	0.851154		0.005601	1.1543
												0.006235	0.20866		0.005924	1.15444
												0.006813	1.05964		0.0091	1.17008
												0.005095	0.881572		0.007329	1.17531
												0.008216	1.2539
												0.006531	1.13619
												0.007945	1.25697
												0.005534	0.936851
												0.007612	1.14448
												0.008647	1.22093
												0.009364	1.34279
												0.006944	1.25712
												0.006685	1.14216
												0.005924	1.15444
												0.00854	0.659279
												0.007464	0.90482

[truncated: 2 more sheets: Fig.S8, Fig.S9]
